# Supplementary material for: Proton Pump Inhibitors Use and the Risk of Pancreatic Cancer: Evidence from Eleven Epidemiological Studies, Comprising 1.5 Million Individuals
Source: Cancers (Basel). 2022 Oct 30;14(21):5357. doi: 10.3390/cancers14215357 (PMC9658965; doi:10.3390/cancers14215357)
Supplement: Supplementary file 1 [file cancers-14-05357-s001.zip]

Archive with 1 entries (1 files):
- cancers-1874067-supplementary.pdf
